# Supplementary material for: Engineering an Exo70 integrated domain of a barley NLR for improved blast resistance
Source: Plant Cell. 2026 Jun 9;38(6):koag168. doi: 10.1093/plcell/koag168 (PMC13291817; doi:10.1093/plcell/koag168)
Supplement: koag168_Supplementary_Data [file koag168_supplementary_data.zip]

Archive with 15 entries (15 files):
- Figure_S1.tiff
- Figure_S10.tiff
- Figure_S11.tiff
- Figure_S12.tiff
- Figure_S13.tiff
- Figure_S14.tiff
- Figure_S2.tiff
- Figure_S3.tiff
- Figure_S4.tiff
- Figure_S5.tiff
- Figure_S6.tiff
- Figure_S7.tiff
- Figure_S8.tiff
- Figure_S9.tiff
- Supplementary Tables_Saado_et al., 2025.xlsx
